# Supplementary material for: Insecticide resistance in Anopheles arabiensis from Ethiopia (2012–2016): a nationwide study for insecticide resistance monitoring
Source: Malar J. 2017 Nov 18;16:469. doi: 10.1186/s12936-017-2115-2 (PMC5694167; doi:10.1186/s12936-017-2115-2)
Supplement: Supplementary file 1 — Additional file 1: Tables S1. Summary of PMI-supported IRS activities in Ethiopia, 2008-2016. Table S2. Summary of insecticide resistance assays conducted per year in Ethiopia, 2012-2016. Table S3. Percentage corrected mortality (and numbers tested) of Anopheles arabiensis in WHO susceptibility tests conducted in Ethiopia, 2013. Table S4. Percentage corrected mortality (and numbers tested) of Anopheles arabiensis in WHO susceptibility tests conducted in Ethiopia, 2014. Table S5. Percentage corrected mortality (and numbers tested) of Anopheles arabiensis in WHO susceptibility tests conducted in Ethiopia, 2015. Table S6. Percentage corrected mortality (and numbers tested) of Anopheles arabiensis in WHO susceptibility tests conducted in Ethiopia, 2016. Table S7. Percentage corrected mortality (and numbers tested) of Anopheles arabiensis in CDC bottle bioassays conducted in Ethiopia, 2013. Table S8. Percentage corrected mortality (and numbers tested) of Anopheles arabiensis in CDC bottle bioassays conducted in Ethiopia, 2014. Table S9. Percentage corrected mortality (and numbers tested) of Anopheles arabiensis in CDC bottle bioassays conducted in Ethiopia, 2015. Table S10. Percentage corrected mortality (and numbers tested) of Anopheles arabiensis in CDC bottle bioassays conducted in Ethiopia, 2016. Table S11. Percentage corrected mortality (and numbers tested) of Anopheles arabiensis in WHO susceptibility tests and CDC bottle bioassays conducted in Ziway Dugda, Ethiopia, 2013-2016. [file 12936_2017_2115_MOESM1_ESM.xlsx]

## Sheet: Suppl S1
Table S1. Summary of PMI-supported IRS activities in Ethiopia, 2008-2016.
	PMI-Supported IRS Districts
#	Zone	District	2008	2009	2010	2011			Zone	2012	2013	2014	2015	2016
1	East Shoa	Adama	DDT	DDT	Deltamethrin	Bendiocarb				Graduated from PMI 's IRS support
2		Adami Tulu	DDT	DDT	Deltamethrin	Bendiocarb
3		Boset	DDT	DDT	Deltamethrin	Bendiocarb
4		Bora	DDT	DDT	Deltamethrin	Bendiocarb
5		Dugda	DDT	DDT	Deltamethrin	Bendiocarb
6		Fentale	DDT	DDT	Deltamethrin	Bendiocarb
7		Lume	DDT	DDT	Deltamethrin	Bendiocarb
8		Adea	DDT	DDT	Deltamethrin	Deltamethrin
9		Akaki	DDT	DDT	Deltamethrin	Deltamethrin
10		Gimbichu	DDT	DDT	Deltamethrin	Deltamethrin
11		Liben Chukala	DDT	DDT	Deltamethrin	Deltamethrin
12	Arsi	Dodota	DDT	DDT	Deltamethrin	Bendiocarb
13		Merti	DDT	DDT	Deltamethrin	Bendiocarb
14		Jeju	DDT	DDT	Deltamethrin	Bendiocarb
15		Sire	DDT	DDT	Deltamethrin	Bendiocarb
16		Ziway-Dugda	DDT	DDT	Deltamethrin	Bendiocarb
17	West Arsi	Arsi Negele	DDT	DDT	Deltamethrin	Bendiocarb
18		Shashemene	DDT	DDT	Deltamethrin	Bendiocarb
19		Shalla	DDT	DDT	Deltamethrin	Bendiocarb
20		Siraro	DDT	DDT	Deltamethrin	Bendiocarb
21		Wondogenet	DDT	DDT	Deltamethrin	Bendiocarb
22	West Hararge	Miesso		DDT	Deltamethrin	Bendiocarb
23		Chiro		DDT	Deltamethrin	Bendiocarb
24		Anchar		DDT	Deltamethrin	Bendiocarb
25	Jima	Sokoru			Deltamethrin	Bendiocarb				Bendiocarb	Bendiocarb	Bendiocarb	Bendiocarb	Actellic CS
26		Asendabo			Deltamethrin	Bendiocarb				Bendiocarb	Bendiocarb	Bendiocarb	Actellic CS	Actellic CS
27		Tiro Afeta			Deltamethrin	Bendiocarb				Bendiocarb	Bendiocarb	Bendiocarb	Actellic CS	Actellic CS
28		Kersa			Deltamethrin	Bendiocarb				Bendiocarb	Bendiocarb	Bendiocarb	Bendiocarb	Actellic CS
29		Seka-Chokorsa			Deltamethrin	Bendiocarb				Bendiocarb	Bendiocarb	Bendiocarb	Bendiocarb	Actellic CS
30		Shebe-Sombo			Deltamethrin	Bendiocarb				Bendiocarb	Bendiocarb	Bendiocarb	Bendiocarb	Actellic CS
31	Illubabor	Bedelle				Deltamethrin				Deltamethrin	Bendiocarb	Bendiocarb	Bendiocarb	Actellic CS
32		Dedesa				Deltamethrin				Deltamethrin	Bendiocarb	Bendiocarb	Bendiocarb	Actellic CS
33		Chewaka				Deltamethrin				Bendiocarb	Bendiocarb	Bendiocarb	Actellic CS	Actellic CS
34		Borecha				Deltamethrin				Deltamethrin	Bendiocarb	Bendiocarb	Bendiocarb	Actellic CS
35	East Wollega	Boneya Boshe				Deltamethrin				Deltamethrin	Bendiocarb	Bendiocarb	Bendiocarb	Actellic CS
36		Dega				Deltamethrin				Deltamethrin	Bendiocarb	Bendiocarb	Bendiocarb	Actellic CS
37		Gida Ayana				Deltamethrin				Deltamethrin	Bendiocarb	Bendiocarb	Actellic CS	Actellic CS
38		Gobu Sayo				Deltamethrin				Deltamethrin	Bendiocarb	Bendiocarb	Bendiocarb	Actellic CS
39		Guto Gida				Deltamethrin				Deltamethrin	Bendiocarb	Bendiocarb	Bendiocarb	Actellic CS
40		Limu				Deltamethrin				Deltamethrin	Bendiocarb	Bendiocarb	Bendiocarb	Actellic CS
41		Sasiga				Deltamethrin				Deltamethrin	Bendiocarb	Bendiocarb	Bendiocarb	Actellic CS
42		Wama Hagalo				Deltamethrin				Deltamethrin	Bendiocarb	Bendiocarb	Bendiocarb	Actellic CS
43		Wayu Tuka				Deltamethrin				Deltamethrin	Bendiocarb	Bendiocarb	Bendiocarb	Actellic CS
44	West Wollega	Babo Gambel				Deltamethrin				Deltamethrin	Bendiocarb	Bendiocarb	Actellic CS	Actellic CS
45		Begi				Deltamethrin				Deltamethrin	Bendiocarb	Bendiocarb	Bendiocarb	Actellic CS
46		Guliso				Deltamethrin				Deltamethrin	Bendiocarb	Bendiocarb	Bendiocarb	Actellic CS
47		Kiltu Kara				Deltamethrin				Deltamethrin	Bendiocarb	Bendiocarb	Bendiocarb	Actellic CS
48		Mana Sibu				Deltamethrin				Deltamethrin	Bendiocarb	Bendiocarb	Bendiocarb	Actellic CS
49		Nejo				Deltamethrin				Deltamethrin	Bendiocarb	Bendiocarb	Bendiocarb	Actellic CS
50		Kondala				Deltamethrin				Deltamethrin	Bendiocarb	Bendiocarb	Actellic CS	Actellic CS
51	Kellem Wollega	Dale Sadi								Bendiocarb	Bendiocarb	Bendiocarb	Bendiocarb	Actellic CS
52		Dale Wabara								Bendiocarb	Bendiocarb	Bendiocarb	Bendiocarb	Actellic CS
53		Hawa Galan								Bendiocarb	Bendiocarb	Bendiocarb	Actellic CS	Actellic CS
54		Lalo Kile								Bendiocarb	Bendiocarb	Bendiocarb	Bendiocarb	Actellic CS
55		Seyo								Bendiocarb	Bendiocarb	Bendiocarb	Bendiocarb	Actellic CS
56	West Shoa	Bako Tibe								Bendiocarb	Bendiocarb	Bendiocarb	Bendiocarb	Actellic CS
57		Danno								Bendiocarb	Bendiocarb	Bendiocarb	Bendiocarb	Actellic CS
58		Dendi								Bendiocarb	Bendiocarb	Bendiocarb	Bendiocarb	Actellic CS
59		Ilu Galan								Bendiocarb	Bendiocarb	Bendiocarb	Actellic CS	Actellic CS
60		Nono								Bendiocarb	Bendiocarb	Bendiocarb	Bendiocarb	Actellic CS

## Sheet: Suppl S2
Table S2. Summary of insecticide resistance assays conducted per year in Ethiopia, 2012-2016.
			2012	2013		2014		2015		2016
Region	District	GPS Coordinates	WHO Tests	WHO Tests	CDC Bottle Bioassays	WHO Tests	CDC Intensity Bioassays	WHO Tests	CDC Intensity Bioassays	WHO Tests	CDC Intensity Bioassays
Oromia	Asendabo	7.754056, 37.240694
	Ziway-Dugda	7.929439, 38.715563
	Chewaka	9.14473, 36.91957
	Ameya	9.1958333, 37.6223333
	Wonchi	8.786900, 37.898304
	Abaya	6.205993, 38.171142
	Gobu Seyo	9.53778, 36.573390
	Nejo	9.301109, 35.301047
	Nono	8.4394360, 37.4425354
	Lume	8.351319, 39.72333
	Miesso	9.235478, 40.757035
	Bako Tibe	9.72916, 37.33199
	Wondogenet	7.083879, 38.614132
	Adama	8.538861, 39.254135
	Abedogoro	9.333352, 36.493296
	Babile	9.225884, 42.331127
	Merti	8.872648, 39.919381
Amhara	Jabitehinan	10.69797, 37.17677
	Dembia	12.251648, 37.192667
	Ankasha	10.51302, 36.533281
	Jile Tumiga	10.183277, 39.592008
	Kalu	7.410879, 41.382904
	Metema	12.951740, 36.157218
	Bahir Dar	11.587968, 37.355178
SNNPR	Halaba	7.184893, 38.52267
	Arba Minch	6.026741, 37.555517
	Kachabira	7.123215, 37.444024
	Tulla	7.22755, 38.295505
Benishangul Gumuz	Bambasi	9.453269, 34.434237
	Dangur	11.749075, 36.183590
Tigray	Kola Temben	13.4404, 39.000552
	Alamata	12.418740, 39.556583
	Humera	14.278648, 36.617689
	Raya Azebo	12.254751, 39.445324
Afar	Amibara	9.329450, 40.180521
Gambela	Abobo	7.896752, 34.538441
	Lare	8.332378, 33.956358

## Sheet: Suppl S3
Table S3: Percentage corrected mortality (and numbers tested) of Anopheles arabiensis in WHO susceptibility tests conducted in Ethiopia, 2013.
		Insecticide
Region	District	Alphacypermethrin	Bendiocarb	DDT	Deltamethrin	Etofenprox	Fenitrothion	Lambdacyhalothrin	Malathion	Permethrin	Pirimiphos Methyl	Propoxur
Oromia	Abaya	24 (100)	76 (275)	8 (100)	14 (74)	33 (100)	100 (100)	13 (100)	96 (100)	-	100 (75)	75 (175)
	Ameya	-	100 (100)	2 (100)	16 (100)	-	100 (100)	9 (100)	60 (100)	12 (100)	100 (100)	100 (100)
	Chewaka	-	100 (100)	22 (100)	51 (100)	-	100 (102)	44 (100)	71 (100)	-	100 (100)	100 (100)
	Asendabo	-	92 (100)	9 (100)	26 (100)	-	97 (100)	15 (100)	81 (100)	22 (100)	100 (100)	98 (100)
	Wonchi	-	100 (100)	4 (100)	23 (100)	-	100 (98)	18 (100)	88 (100)	19 (94)	100 (98)	100 (100)
	Ziway-Dugda	21 (200)	100 (100)	26 (100)	36 (100)	20 (100)	-	-	90 (100)	-	100 (100)	100 (100)
Amhara	Bahir Dar	43 (75)	75 (100)	16 (100)	20 (100)	55 (75)	100 (100)	-	33 (75)	-	100 (100)	96 (100)

## Sheet: Suppl S4
Table S4: Percentage corrected mortality (and numbers tested) of Anopheles arabiensis in WHO susceptibility tests conducted in Ethiopia, 2014.
		Insecticide
Region	District	Alphacypermethrin	Bendiocarb	DDT	Deltamethrin	Etofenprox	Fenitrothion	Lambdacyhalothrin	Malathion	Permethrin	Pirimiphos Methyl	Propoxur
Oromia	Asendabo	35 (100)	86 (88)	7 (88)	42 (100)	55 (100)	100 (100)	39 (100)	73 (100)	16 (100)	100 (100)	100 (100)
	Chewaka	32 (96)	100 (100)	6 (100)	43 (97)	24 (95)	100 (100)	11 (97)	94 (93)	31 (80)	100 (100)	100 (100)
	Ziway-Dugda	5 (100)	100 (101)	6 (97)	11 (196)	29 (101)	100 (106)	4 (94)	93 (98)	3 (101)	100 (103)	100 (101)
Amhara	Bahir Dar	61 (100)	87 (100)	9 (75)	25 (75)	23 (75)	100 (75)	24 (100)	89 (75)	66 (100)	100 (75)	99 (100)
Tigray	Alamata	77 (100)	96 (100)	25 (100)	44 (100)	19 (100)	100 (100)	58 (100)	89 (100)	10 (100)	100 (100)	98 (100)
Afar	Amibara	73 (103)	100 (105)	19 (101)	45 (99)	87 (100)	100 (102)	46 (92)	100 (101)	19 (94)	100 (99)	100 (102)
Gambela	Lare	15 (88)	92 (88)	13 (88)	18 (83)	11 (88)	100 (88)	15 (88)	95 (88)	28 (88)	100 (100)	100 (88)

## Sheet: Suppl S5
Table S5: Percentage corrected mortality (and numbers tested) of Anopheles arabiensis in WHO susceptibility tests conducted in Ethiopia, 2015.
		Insecticide
Region		Alphacypermethrin	Bendiocarb	DDT	Deltamethrin	Etofenprox	Fenitrothion	Lambdacyhalothrin	Malathion	Permethrin	Pirimiphos-methyl	Propoxur
Oromia	Asendabo	4 (100)	95 (100)	4 (100)	32 (100)	50 (100)	100 (100)	9 (100)	83 (100)	22 (100)	98 (100)	100 (100)
	Chewaka	17 (92)	100 (100)	14 (104)	48 (99)	10 (91)	100 (99)	54 (95)	96 (92)	20 (80)	100 (83)	100 (100)
	Ziway-Dugda	-	100 (100)	-	32 (101)	-	100 (98)	-	-	13 (102)	100 (100)	100 (100)
Amhara	Bahir Dar	17 (75)	87 (100)	11 (93)	25 (75)	9 (75)	100 (75)	11 (75)	43 (100)	9 (100)	100 (75)	99 (100)
Tigray	Alamata	80 (100)	100 (100)	40 (75)	57 (75)	53 (75)	100 (100)	35 (75)	100 (100)	89 (100)	100 (100)	100 (100)
Afar	Amibara	70 (101)	100 (100)	48 (100)	49 (102)	79 (94)	100 (99)	35 (101)	100 (102)	61 (97)	100 (101)	100 (102)
Gambela	Lare	-	100 (100)	24 (100)	11 (100)	86 (100)	100 (100)	24 (100)	88 (100)	28 (100)	100 (100)	100 (100)
SNNPR	Halaba	16 (105)	100 (103)	25 (100)	43 (107)	43 (103)	100 (104)	21 (103)	96 (105)	25 (105)	100 (103)	100 (102)

## Sheet: Suppl S6
Table S6: Percentage corrected mortality (and numbers tested) of Anopheles arabiensis in WHO susceptibility tests conducted in Ethiopia, 2016.
		Insecticide
Region		Bendiocarb	DDT	Deltamethrin	Malathion	Permethrin	Pirimiphos-methyl	Propoxur
Oromia	Asendabo	80 (100)	10 (100)	8 (100)	83 (100)	5 (100)	98 (100)	100 (100)
	Nono	98 (100)	29 (100)	52 (97)	100 (100)	54 (101)	100 (100)	95 (100)
	Ziway-Dugda	100 (100)	27 (100)	76 (100)	98 (100)	57 (100)	99 (100)	94 (100)
	Babile	100 (100)	11(100)	22 (100)	96 (100)	16 (100)	85 (100)	100 (100)
Amhara	Metema	100 (104)	74 (102)	99 (106)	82 (61)	90 (109)	100 (103)	100 (103)
	Bahir Dar	100 (75)	-	81 (98)	73 (103)	79 (102)	100 (25)	97 (100)
Tigray	Alamata	97 (75)	34 (100)	50 (100)	96 (75)	27 (75)	92 (75)	100 (100)
	Humera	100 (100)	33 (100)	39 (100)	25 (100)	69 (100)	100 (100)	100 (100)
Afar	Amibara	99 (100)	67 (100)	53 (100)	96 (100)	71 (100)	100 (100)	100 (100)
Gambela	Abobo	98 (100)	37 (100)	33 (100)	95 (100)	20 (100)	100 (100)	100 (100)
SNNPR	Arba Minch	100 (100)	51 (100)	41 (100)	100 (100)	84 (100)	100 (100)	100 (100)

## Sheet: Suppl S7
Table S7: Percentage corrected mortality (and numbers tested) of An. arabiensis in CDC bottle bioassays conducted in Ethiopia, 2013.
		Insecticide
Region	District	Alpha-cypermethrin	Bendiocarb	DDT*	Deltamethrin	Lambda-cyhalothrin	Permethrin
Oromia	Adama	92 (78)	100 (95)	41 (59)	99 (95)	97 (93)	82 (84)
	Asendabo	94 (98)	75 (96)	5 (104)	93 (94)	95 (96)	16 (92)
	Gobu-Seyo	76 (99)	100 (95)	0 (100)	49 (100)	98 (97)	8 (100)
	Chewaka	0 (100)	100 (100)	46 (100)	100 (100)	100 (100)	98 (100)
	Nejo	72 (100)	100 (100)	12 (100)	87 (100)	90 (100)	89 (100)
	Lume	80 (51)	100 (80)	64 (75)	81 (68)	84 (43)	80 (71)
	Miesso	100 (100)	100 (100)	0 (100)	100 (100)	100 (100)	94 (100)
	Merti	96 (89)	100 (96)	21 (87)	91 (89)	97 (89)	70 (80)
Amhara	Jabitehinan	11 (100)	100 (100)	18 (100)	4 (100)	39 (100)	99 (100)
	Ankasha	100 (100)	100 (100)	0 (95)	0 (97)	0 (100)	24 (100)
	Jile-Tumuga	100 (81)	97 (99)	22 (99)	72 (99)	98 (83)	97 (86)
	Kalu	100 (100)	100 (99)	28 (100)	82 (100)	86 (100)	89 (100)
	Metema	93 (98)	100 (100)	17 (99)	79 (97)	94 (100)	100 (100)
Tigray	Kola-Temben	100 (100)	100 (80)	93 (99)	8 (80)	100 (100)	75 (100)
	Raya-Azebo	100 (100)	100 (100)	84 (100)	100 (100)	100 (100)	90 (100)
Benishangul Gumuz	Bambasi	32 (94)	100 (97)	0 (98)	41 (94)	61 (98)	35 (93)
	Dangur	47 (100)	100 (96)	1 (100)	20 (100)	58 (100)	39 (94)
SNNPR	Tulla	86 (100)	100 (100)	0 (100)	91 (100)	95 (100)	86 (100)
* Mortality measured after 45 minutes exposure; mortality was measured after 30 minutes exposure for all other insecticides.

## Sheet: Suppl S8
Table S8: Percentage corrected mortality (and numbers tested) of An. arabiensis in CDC bottle bioassays conducted in Ethiopia, 2014.
			% Mortality (numbers tested) after the diagnostic time
Region	District	Insecticide	1x	2x	5x	10x
Oromia	Adama	Bendiocarb	100 (21)	100 (20)	100 (21)	100 (20)
		DDT*	33 (12)	67 (12)	70 (10)	100 (10)
		Deltamethrin	65 (20)	90 (10)	90 (10)	100 (10)
		Permethrin	88 (26)	88 (26)	100 (15)	100 (18)
		Propoxur	100 (20)	100 (21)	100 (22)	100 (20)
	Bako Tibe	Bendiocarb	100 (20)	100 (20)	100 (20)	100 (20)
		DDT*	58 (19)	56 (18)	50 (20)	63 (19)
		Deltamethrin	74 (19)	90 (19)	95 (20)	100 (19)
		Permethrin	87 (15)	87 (15)	93 (15)	93 (15)
		Propoxur	100 (15)	100 (15)	100 (15)	100 (15)
	Ziway-Dugda	Bendiocarb	100 (18)	100 (20)	100 (20)	100 (21)
		DDT*	87 (15)	87 (15)	90 (10)	100 (15)
		Deltamethrin	70 (20)	70 (20)	80 (20)	100 (16)
		Deltamethrin+PBO	100 (11)	100 (12)	100 (11)	100 (12)
		Permethrin	88 (26)	100 (15)	100 (18)	100 (20)
		Permethrin+PBO	90 (10)	100 (10)	100 (10)	100 (10)
		Propoxur	100 (20)	100 (21)	100 (22)	100 (21)
	Wondogenet	Bendiocarb	90 (20)	95 (20)	100 (20)	100 (20)
		DDT*	0 (20)	0 (21)	0 (20)	5 (20)
		Deltamethrin	20 (20)	30 (20)	45 (20)	55 (20)
		Permethrin	30 (20)	40 (20)	40 (20)	60 (20)
		Propoxur	95 (20)	100 (20)	100 (20)	100 (20)
Amhara	Dembia	Bendiocarb	100 (15)	100 (15)	100 (15)	100 (15)
		Deltamethrin	100 (20)	100 (17)	100 (15)	100 (18)
		DDT*	0 (15)	20 (15)	20 (15)	31 (16)
		Permethrin	100 (17)	100 (20)	100 (21)	100 (19)
		Propoxur	100 (15)	100 (18)	100 (15)	100 (16)
* Mortality measured after 45 minutes exposure; mortality was measured after 30 minutes exposure for all other insecticides.

## Sheet: Suppl S9
Table S9: Percentage corrected mortality (and numbers tested) of An. arabiensis in CDC bottle bioassays conducted in Ethiopia, 2015.
Region	District	Insecticide	% Mortality (numbers tested) after the diagnostic time
			1X	2X	5X	10X
Oromia	Asendabo	Bendiocarb	100 (20)	100 (20)	100 (20)	100 (20)
		DDT*	-	50 (20)	40 (20)	53 (19)
		Deltamethrin	42 (19)	68 (19)	74 (19)	75 (20)
		Permethrin	14 (14)	13 (15)	42 (19)	65 (20)
		Propoxur	100 (20)	100 (22)	100 (21)	100 (20)
	Abedogoro	Bendiocarb	100 (25)	100 (23)	100 (26)	100 (25)
		Deltamethrin	91 (23)	100 (22)	100 (21)	100 (21)
		Permethrin	76 (21)	95 (20)	96 (22)	100 (21)
		Propoxur	100 (21)	100 (20)	100 (22)	100 (20)
	Ziway-Dugda	Bendiocarb	100 (10)	100 (11)	100 (12)	100 (11)
		Deltamethrin	64 (11)	64 (11)	100 (10)	100 (10)
		Deltamethrin + PBO	100 (10)	100 (10)	100 (9)	100 (10)
		Permethrin	0 (10)	10 (10)	100 (10)	100 (10)
		Permethrin + PBO	100 (8)	100 (11)	100 (14)	100 (12)
		Propoxur	100 (9)	100 (8)	100 (10)	100 (8)
	Chewaka	Bendiocarb	100 (11)	100 (11)	100 (10)	100 (10)
		Deltamethrin	50 (10)	90 (10)	100 (10)	100 (10)
		Deltamethrin + PBO	100 (10)	-	-	-
		Permethrin	0 (10)	10 (10)	100 (10)	100 (10)
		Permethrin + PBO	100 (10)	-	-	-
		Propoxur	100 (11)	100 (11)	100 (10)	100 (10)
SNNPR	Halaba	Bendiocarb	100 (25)	100 (25)	100 (25)	100 (28)
		Deltamethrin	22 (23)	71 (23)	89 (28)	88 (26)
		Deltamethrin + PBO	100 (20)	100 (21)	100 (21)	100 (22)
		Permethrin	0 (25)	92 (26)	78 (23)	100 (22)
		Permethrin + PBO	22 (23)	100 (23)	71 (24)	100 (21)
		Propoxur	100 (20)	100 (22)	100 (27)	100 (21)
	Kachabira	Bendiocarb	100 (20)	100 (20)	100 (20)	100 (20)
		Deltamethrin	5 (20)	80 (20)	85 (20)	95 (20)
		Permethrin	5 (20)	80 (20)	85 (20)	100 (20)
		Propoxur	100 (20)	100 (20)	100 (20)	100 (20)
* Mortality measured after 45 minutes exposure; mortality was measured after 30 minutes exposure for all other insecticides.

## Sheet: Suppl S10
Table S10: Percentage corrected mortality (and numbers tested) of An. arabiensis in CDC bottle bioassays conducted in Ethiopia, 2016.
Region	District	Insecticide	% Mortality (numbers tested) after the diagnostic time
			1X	2X	5X	10X
Oromia	Ziway-Dugda	Deltamethrin	91 (93)	97 (92)	100 (97)	100 (99)
		Deltamethrin + PBO	100 (99)	-	-	-
		Permethrin	17 (94)	68 (95)	100 (94)	100 (81)
		Permethrin + PBO	95 (92)	-	-	-
	Nono	Deltamethrin	88 (98)	89 (82)	98 (80)	100 (98)
		Deltamethrin + PBO	100 (80/80)	-	-	-
		Permethrin	43 (95)	79 (84)	95 (84)	96 (92)
		Permethrin + PBO	100 (90)	-	-	-
Afar	Amibara	Deltamethrin	95 (79)	100 (59)	100 (60)	-
		Deltamethrin + PBO	100 (60)	-	-	-
		Permethrin	64 (75)	83 (60)	97 (60)
		Permethrin + PBO	87 (76)	-	-	-

[truncated: 1 more sheets: Suppl S11]
